# Supplementary material for: A Platform of Patient-Derived Microtumors Identifies Individual Treatment Responses and Therapeutic Vulnerabilities in Ovarian Cancer
Source: Cancers (Basel). 2022 Jun 12;14(12):2895. doi: 10.3390/cancers14122895 (PMC9220902; doi:10.3390/cancers14122895)
Supplement: Supplementary file 1 [file cancers-14-02895-s001.zip]

Archive with 1 entries (1 files):
- cancers-1713161-supplementary.pdf
